# Supplementary material for: Reduced hepatic bradykinin degradation accounts for cold-induced BAT thermogenesis and WAT browning in male mice
Source: Nat Commun. 2023 May 2;14:2523. doi: 10.1038/s41467-023-38141-0 (PMC10154316; doi:10.1038/s41467-023-38141-0)
Supplement: Supplementary file 3 — Supplementary Data 1 [file 41467_2023_38141_MOESM3_ESM.xlsx]

## Sheet: Sheet1
The screening criteria for differentially expressed genes were as follows: log2|FC|≥1，Q value≤0.05
Gene ID	Gene Symbol	Other Symbols	Type	log2 (BK / PBS)	Pvalue(BK / PBS)	Qvalue (BK / PBS)
100038909	'Gm14548'	Gm14548	mRNA	-1.08257	0.00490389	0.0234183
100038948	'Mup9'	Gm14076+++Mup2+++Mup6	mRNA	-5.26787	5.03e-06	5.39e-05
100039028	'Mup11'	Gm12549+++Mup16+++Mup18	mRNA	-2.44236	0.00258419	0.0137752
100039116	'Mup14'	Gm13514+++Mup12	mRNA	-5.54475	4.66e-07	6.06e-06
100039681	'Zcwpw2'	4930430K04Rik	mRNA	-1.8546	0.00183075	0.0103489
100040298	'Gm15501'	EyeLinc5	mRNA	1.29947	2.07e-18	7e-17
100040500	'Gm2808'		mRNA	-2.73752	4.04e-06	4.44e-05
100041279	'Gm3248'		mRNA	5.53944	5.82e-07	7.46e-06
100041379	'Zfp980'	Gm13242	mRNA	2.04763	0.00883227	0.0380331
100041546	'Ly6c2'	Ly-6C.2+++Ly-6C2	mRNA	1.78124	8.26e-05	0.000675
100041678	'Gm3500'	100041758+++Gm3401	mRNA	1.19224	6e-08	8.83e-07
100041687	'Mup8'	Gm12809+++Mup5	mRNA	-4.55751	0.000481	0.0032133
100041958	'Lamtor3-ps'	Gm3591	mRNA	-1.61751	0.0057921	0.0268257
100042698	'Gm3973'		mRNA	1.59435	0.0015354	0.00889567
100043813	'Rps27rt'	Gm9846+++Rps27+++Rps27l2	mRNA	-4.51828	0.000587	0.00382567
100048644	'Pet117'	Gm20571	mRNA	-1.83774	0.00860985	0.0372671
100503915	'Smpd5'	Gm10345+++MA-nSMase	mRNA	1.05399	0.00390377	0.0194064
100504239	'Gm10591'	6Ckine+++Ccl21b+++Ccl21c+++Scya21+++Scya21b+++Scya21c+++TCA4	mRNA	-1.10502	0.00744228	0.0332051
100504346	'Gm13304'	6Ckine+++Ccl21b+++Ccl21c+++Scya21+++Scya21b+++Scya21c+++TCA4	mRNA	-1.10502	0.00744228	0.0332051
100504518	'3425401B19Rik'	Cefip	mRNA	-1.5843	0.000187	0.00139933
100534287	'Dchs2'	EG627094+++Gm417+++Gm6731	mRNA	1.19735	0.00170357	0.00972852
100861615	'Gm3411'	100041569	mRNA	1.25233	0.00131763	0.00776567
101055754	'Gm2974'	100040801	mRNA	2.41328	6.87e-05	0.000572
101056029	'Gm7206'	EG637379	mRNA	4.70175	0.000894	0.00554795
101056240	'Gm13430'		mRNA	-1.58864	0.00411021	0.020288
102443351	'Xntrpc'	Xndr-trpc2	mRNA	-5.16844	1.08e-05	0.000108
102633156	'Gm4631'	100043764	mRNA	1.33164	1.87e-07	2.57e-06
102634296	'Gm4779'	EG212753	mRNA	5.54821	5.37e-07	6.9e-06
102634333	'1110002E22Rik'	100039528+++AI415341+++Gm2292	mRNA	-1.81106	0.000255	0.0018468
102635360	'Gm32719'		mRNA	1.79135	0.00178363	0.0101201
102636203	'4930519L02Rik'		mRNA	1.66201	0.00213622	0.011758
102637020	'Gm33933'		mRNA	5.24552	6.89e-06	7.15e-05
102640722	'Gm36722'		mRNA	1.45973	0.0023203	0.0125687
105243147	'Gm39147'	Gm45239	mRNA	-6.40004	0.0115952	0.0475103
105244828	'Gm40364'		mRNA	-3.06401	5.59e-35	3.87e-33
105244831	'Gm40367'		mRNA	2.75899	9.7e-13	2.32e-11
105244931	'Gm40453'		mRNA	1.32581	1.74e-05	0.000167
105245382	'Gm9241'	EG668558	mRNA	2.63909	0.000281	0.0020106
105245436	'Gm40892'		mRNA	2.97546	8.65e-09	1.43e-07
105349	'Akr1c18'	AW146047	mRNA	-1.72852	0.00116288	0.00698648
107522	'Ece2'	1810009K13Rik+++6330509A19Rik+++9630025D12Rik+++BB127715+++Ece-2+++Eef1akmt4-Ece2	mRNA	1.60398	0.00619213	0.0284385
109272	'Mybpc1'	8030451F13Rik	mRNA	-2.32815	2.39e-45	2.19e-43
109729085	'Htd2'		mRNA	-1.32855	1.37e-06	1.65e-05
109959	'Amy2a5'	1810008N23Rik+++Amy-2+++Amy2+++mAmy2-2	mRNA	4.49527	0.00770914	0.0341274
11459	'Acta1'	AA959943+++Acta-2+++Acts+++Actsk-1	mRNA	-1.61926	2.65e-145	6.42e-143
11464	'Actc1'	Actc-1	mRNA	-1.27073	0.00361587	0.0181422
11474	'Actn3'		mRNA	-1.22795	6e-21	2.31e-19
115488157	'Gm52042'		mRNA	5.31032	4.15e-06	4.54e-05
11657	'Alb'	Alb-1+++Alb1+++BCL002	mRNA	-4.778	2.65e-33	1.73e-31
11806	'Apoa1'	Alp-1+++Apoa-1+++Brp-14+++Ltw-1+++Lvtw-1+++Sep-1+++Sep-2+++Sep2+++apo-AI+++apoA-I	mRNA	-2.56595	0.00537499	0.0253142
11829	'Aqp4'	WCH4	mRNA	-1.45492	0.00574765	0.0267085
11838	'Arc'	Arc3.1+++C86064+++arg3.1+++mArc	mRNA	-2.06845	4.48e-107	8.07e-105
118567992	'LOC118567992'		mRNA	-3.99891	0.00542782	0.0255127
118568301	'LOC118568301'		mRNA	-1.68745	0.00138934	0.00814525
118568339	'LOC118568339'		mRNA	-1.17793	3.16e-05	0.000285
118568340	'LOC118568340'		mRNA	1.34859	0.000201	0.0014927
118568354	'LOC118568354'		mRNA	1.60398	1.87e-05	0.000178
118568607	'LOC118568607'		mRNA	-4.22587	0.00224192	0.0122073
118568652	'LOC118568652'		mRNA	1.48588	3.4e-06	3.78e-05
11910	'Atf3'	LRG-21	mRNA	-1.94975	0	0
11937	'Atp2a1'	SERCA1	mRNA	-1.13801	5.33e-98	9.01e-96
12227	'Btg2'	AA959598+++APRO1+++Pc3+++TIS21	mRNA	-1.49948	0	0
12292	'Cacna1s'	AW493108+++Cav1.1+++Cchl1a3+++DHPR+++DHPR alpha1s+++fmd+++mdg+++sj	mRNA	-1.26856	5.85e-06	6.15e-05
12372	'Casq1'	CSQ+++CSQ-1+++CSQ1+++sCSQ	mRNA	-1.32965	2.83e-22	1.16e-20
12502	'Cd3g'	Ctg-3+++Ctg3+++T3g	mRNA	1.35605	0.00026	0.00187447
12526	'Cd8b1'	Cd8b+++Ly-3+++Ly-C+++Lyt-3	mRNA	1.1168	0.00555748	0.0259908
12652	'Chga'	ChrA+++cgA	mRNA	4.01902	8.16e-05	0.000667
12654	'Chil1'	AW208766+++Brp39+++Chi3l1+++Gp39	mRNA	-1.91958	0.00126096	0.00748171
12655	'Chil3'	AI505981+++Chi3l3+++ECF-L+++Ym1	mRNA	1.0305	0.00625188	0.0286696
12702	'Socs3'	Cis3+++Cish3+++EF-10+++Ef10+++SSI-3+++Ssi3	mRNA	-2.41037	2.52e-244	9.81e-242
12715	'Ckm'	CPK-M+++Ckmm+++M-CK+++MCK	mRNA	-1.07699	3.26e-50	3.27e-48
12768	'Ccr1'	Cmkbr1+++Mip-1a-R	mRNA	-1.03543	0.00189283	0.0106674
12789	'Cnga2'	CNG2+++Cnca+++Cncg4+++OCNC1	mRNA	3.82637	0.010312	0.0431236
12814	'Col11a1'	C530001D20Rik+++cho	mRNA	1.60398	0.00342871	0.0173934
12862	'Cox6a2'	CoxVIaH+++VIaH	mRNA	-1.27866	0.000121	0.000955
12937	'Pcdha6'	CNR+++Cnr2+++Crnr2	mRNA	-3.98098	0.00579009	0.0268312
13041	'Ctsw'	lymphopain	mRNA	1.15652	0.000557	0.00365109
13112	'Cyp3a11'	AI256190+++Cyp3a+++IIIAm1+++Pcn	mRNA	-4.15091	0.00304455	0.0158088
13117	'Cyp4a10'	AI647584+++Cyp4a+++D4Rp1+++Msp-3+++RP1	mRNA	1.02503	0.000676	0.00432237
13628	'Eef1a2'	EEF1AL+++EF-1-alpha-2+++Eef1a+++S1+++STN+++wasted+++wst	mRNA	-1.17556	1.02e-07	1.45e-06
13653	'Egr1'	A530045N19Rik+++ETR103+++Egr-1+++Krox-1+++Krox-24+++Krox24+++NGF1-A+++NGFI-A+++NGFIA+++TIS8+++Zenk+++Zfp-6+++Zif268+++egr	mRNA	-1.6572	0	0
13654	'Egr2'	Egr-2+++Krox-20+++Krox20+++NGF1-B+++Zfp-25+++Zfp-6	mRNA	-2.53031	0	0
13655	'Egr3'	Pilot	mRNA	-1.61119	6.87e-72	9.06e-70
13656	'Egr4'	NGF1-C+++NGFI-C+++NGFIC+++pAT133	mRNA	-4.15091	0.00304455	0.0158088
140781	'Myh7'	B-MHC+++MYH-beta/slow+++MyHC-I+++Myhc-b+++Myhcb+++beta-MHC+++betaMHC+++myHC-beta+++myHC-slow	mRNA	-2.9346	5.11e-23	2.21e-21
14281	'Fos'	D12Rfj1+++c-fos+++cFos	mRNA	-3.10701	0	0
14282	'Fosb'		mRNA	-3.10162	0	0
14526	'Gcg'	GLP-1+++Glu+++PPG	mRNA	5.34094	3.24e-06	3.62e-05
14825	'Cxcl1'	Fsp+++Gro1+++KC+++Mgsa+++N51+++Scyb1+++gro	mRNA	-2.82898	4.81e-58	5.37e-56
14938	'Gzma'	AW494114+++Ctla-3+++Ctla3+++Hf+++Hf1+++SE1+++TSP-1+++TSP1	mRNA	1.11855	0.000448	0.00302271
14990	'H2-M2'	H-2M2+++Thy19.4	mRNA	1.85992	0.0102527	0.042967
15018	'H2-Q7'	H-2Q7+++Ped+++Q9+++Qa-2+++Qa-7+++Qa7	mRNA	2.22554	2.44e-69	3.1e-67
15116	'Has1'	HAS	mRNA	-1.82229	2.07e-05	0.000196
15464	'Hrc'		mRNA	-1.76999	1.08e-11	2.35e-10
15511	'Hspa1b'	HSP70B1+++Hsp70+++Hsp70-1+++Hsp70.1+++hsp68	mRNA	-2.82889	0	0
15562	'Htr4'	5-HT-4+++5-HT4+++5-HT<4L>+++5HTR4	mRNA	3.11287	0.00725025	0.0324825
15936	'Ier2'	AI317238+++Ch1+++Pip92	mRNA	-1.25808	1e-194	2.95e-192
16007	'Ccn1'	AI325051+++Cyr61+++Igfbp10	mRNA	-2.38924	0	0
16176	'Il1b'	IL-1beta+++Il-1b	mRNA	-2.16634	2.76e-34	1.86e-32
16178	'Il1r2'	CD121b+++Il1r-2	mRNA	-1.44042	1.5e-06	1.79e-05
16182	'Il18r1'	Il18ralpha+++Il1rrp	mRNA	1.86874	8.05e-06	8.26e-05
16193	'Il6'	Il-6	mRNA	-5.62484	2.17e-07	2.96e-06
16333	'Ins1'	Ins-1+++Ins2-rs1	mRNA	5.8514	2.52e-08	3.91e-07
16334	'Ins2'	AA986540+++Ins-2+++InsII+++Mody+++Mody4	mRNA	7.75386	9.97e-25	4.62e-23
16420	'Itgb6'	2210409C20Rik+++4831415H04Rik	mRNA	-2.28667	0.00622022	0.0285479
16477	'Junb'		mRNA	-1.77455	0	0
16510	'Kcnh1'	EAG1+++Kv10.1+++M-eag	mRNA	1.65645	0.00121744	0.00725951
16641	'Klrc1'	CD159a+++NKG2A+++NKG2B	mRNA	1.65123	0.00126652	0.00751205
16643	'Klrd1'	CD94	mRNA	2.06964	0.000129	0.00100969
16691	'Krt8'	AA960620+++AL022697+++AU019895+++Card2+++EndoA+++K8+++Krt-2.8+++Krt2-8	mRNA	1.74161	0.00298557	0.0155775
16716	'Ky'	CD1+++D9Mgc44e+++ky	mRNA	-1.41708	0.00024	0.00174427
16869	'Lhx1'	Lim1	mRNA	-2.68142	0.0030001	0.0156338
17528	'Mpz'	Mpp+++P-zero+++P0	mRNA	1.3128	1.47e-51	1.52e-49
17687	'Msh5'	Mut5	mRNA	-1.29188	0.00147426	0.00858005
17841	'Mup2'	AA589603+++Mup-2+++Mup18+++Mup4	mRNA	2.04282	1.4e-14	3.77e-13
17863	'Myb'	AI550390+++M16449+++c-myb	mRNA	-2.39602	0.00199401	0.0111215
17873	'Gadd45b'	AI323528+++Myd118	mRNA	-1.71972	6.26e-48	5.96e-46
17879	'Myh1'	A530084A17Rik+++IId+++IId/x+++MHC-2X/D+++MHC2X/D+++MYHC-IIX+++MdMs+++MyHC-IId/x+++MyHC-IIx/d+++Myhs-f+++Myhs-f2+++Myhsf2	mRNA	-2.39303	4.8e-117	9.23e-115
17882	'Myh2'	MHC2A+++MyHC-IIa+++Myh2a+++Myhs-f+++Myhs-f1+++Myhsf1	mRNA	-1.84863	1.2e-06	1.47e-05
17884	'Myh4'	AI506973+++MHC2B+++MM+++MYH-2B+++Minimsc+++Minmus+++MyHC-IIb+++Myhsf	mRNA	-1.28368	6.88e-147	1.72e-144
17906	'Myl2'	Gm32672+++MLC-2+++MLC-2s/v+++MLC-2v+++Mlc2v+++Mylpc	mRNA	-5.59569	3.98e-13	9.8e-12
17930	'Myom2'	AW146149	mRNA	-1.32494	3.07e-07	4.09e-06
18175	'Nrap'		mRNA	-2.26519	4.18e-20	1.54e-18
18722	'Pira1'	6M21+++Gm15922+++Ly89+++PIR-A1+++Pir	mRNA	-1.70905	0.000466	0.00312626
18725	'Pira2'	6M23	mRNA	1.33693	1.32e-07	1.85e-06
18787	'Serpine1'	PAI-1+++PAI1+++Planh1	mRNA	-1.61452	0	0
18815	'Plg'	AI649309+++Pg	mRNA	-3.98098	0.00579009	0.0268312
19064	'Ppy'	AV061413+++IGSPP+++PP	mRNA	5.10648	1.92e-05	0.000183
19225	'Ptgs2'	COX2+++Cox-2+++PES-2+++PGHS-2+++PHS II+++PHS-2+++Pghs2+++TIS10+++gripghs	mRNA	-2.42844	1.61e-09	2.85e-08
19227	'Pthlh'	PLP+++PTH-like+++Pthrp	mRNA	-2.44042	0.000249	0.00180329
192651	'Zfp286'	BC027023	mRNA	1.8328	0.00538036	0.0253252
192734	'Lrrc75b'	AI646023+++Fam211b	mRNA	1.0635	0.00718131	0.0322427
19288	'Ptx3'	AI607804+++TSG-14	mRNA	-3.21504	2.51e-38	1.93e-36
193740	'Hspa1a'	Hsp70-3+++Hsp70.3+++Hsp72+++hsp68+++hsp70A1	mRNA	-3.46673	0	0
20190	'Ryr1'	AI528790+++RYR-1+++Ryr+++skrr	mRNA	-1.43794	9.62e-21	3.66e-19
20303	'Ccl4'	AT744.1+++Act-2+++MIP-1B+++Mip1b+++Scya4	mRNA	-1.24402	0.00328978	0.0168084
20306	'Ccl7'	MCP-3+++Scya7+++fic+++marc+++mcp3	mRNA	-1.02868	4.25e-11	8.85e-10
20474	'Six4'	AI047561+++AREC3+++TrexBF	mRNA	1.08694	4.81e-08	7.2e-07
20558	'Slfn4'	AI450778	mRNA	-1.12185	2.05e-06	2.38e-05
20604	'Sst'	SOM+++SRIF+++SS+++Smst	mRNA	3.82637	0.010312	0.0431236
20702	'Serpina1c'	Pi3+++Pi6+++Skalp+++Spi1-3+++Spi1-6+++Wap3	mRNA	-3.23656	8.71e-05	0.000707
20715	'Serpina3g'	2A2+++AI119734+++Spi2-1+++Spi2/eb.1+++Spi2A+++spi2	mRNA	1.19234	0.000978	0.00599305
207683	'Igsf11'	1700025L02Rik+++BT-IgSF+++Igsf13	mRNA	1.05089	0.0100633	0.0423214
209268	'Igsf1'	5330413N23+++5530402E03+++AI747649+++InhBP/p120+++mKIAA0364	mRNA	-1.17363	0.00813385	0.0356399
21375	'Tbr1'		mRNA	4.05815	0.00462476	0.0223661
21380	'Tbx1'	nmf219	mRNA	-2.78834	0.00166788	0.00954102
21393	'Tcap'	AI503981+++AJ223855	mRNA	-1.5253	1.13e-16	3.47e-15
21825	'Thbs1'	TSP-1+++TSP1+++Thbs-1+++tbsp1	mRNA	-1.9265	7.31e-305	3.49e-302
21924	'Tnnc1'	AI874626+++TnC+++cTnC+++cTnI+++tncc	mRNA	-1.53898	2.76e-05	0.000253
21930	'Tnfaip6'	TSG-6+++Tnfip6+++Tsg6	mRNA	-1.33192	6.81e-15	1.87e-13
21940	'Cd27'	S152+++Tnfrsf7+++Tp55	mRNA	1.86142	0.000872	0.00542271
21942	'Tnfrsf9'	4-1BB+++A930040I11Rik+++AA408498+++AI325004+++CDw137+++Cd137+++ILA+++Ly63	mRNA	1.10403	0.00474229	0.0228159
21952	'Tnni1'	2700018B22Rik+++AI747285+++ssTnI	mRNA	-4.19044	1.7e-09	3e-08
21953	'Tnni2'		mRNA	-1.07069	5.82e-25	2.73e-23
21955	'Tnnt1'	AW146156+++Tnt+++sTnT+++ssTnT	mRNA	-1.89852	3.71e-08	5.65e-07
22138	'Ttn'	1100001C23Rik+++2310036G12Rik+++2310057K23Rik+++2310074I15Rik+++AF006999+++AV006427+++D330041I19Rik+++D830007G01Rik+++L56+++mdm+++shru	mRNA	-1.3432	1.32e-39	1.07e-37
22239	'Ugt8a'	AI850488+++AW455908+++Cgt+++Ugt8+++mCerGT	mRNA	1.69709	0.000435	0.00293838
223513	'Abra'	C130068O12Rik+++STARS	mRNA	-1.59104	7.02e-06	7.28e-05
22437	'Xirp1'	AI415219+++Cmya1	mRNA	-1.5417	9.48e-06	9.55e-05
225256	'Dsg1b'	Dsg5+++dsg1-beta	mRNA	2.36037	0.00766242	0.0339745
22637	'Zap70'	Srk+++ZAP-70+++mrtle+++mur	mRNA	2.47845	0.000199	0.00147577
22695	'Zfp36'	Gos24+++Nup475+++TIS11D+++TISII+++Tis11+++Ttp+++Zfp-36	mRNA	-1.60674	0	0
229665	'Ampd1'	AI553520+++Ampd-1	mRNA	-1.42156	2.22e-06	2.55e-05
231134	'Dok7'	A930013K19Rik+++AW049091+++Dok-7+++EF-12+++Oit5	mRNA	1.25605	5.43e-05	0.000464
231238	'Sel1l3'	2310045A20Rik+++AI429585+++mKIAA0746	mRNA	-1.69719	0.00304516	0.0158046
231470	'Fras1'	E130113P14Rik+++bl+++mKIAA1500	mRNA	-1.13241	4.68e-05	0.000408
231646	'Myo1h'	4631401O15Rik	mRNA	-2.05436	0.00260017	0.0138516
231932	'Gimap7'	IAN7+++Ian3	mRNA	2.13449	5.95e-06	6.24e-05
233199	'Mybpc2'		mRNA	-1.49834	2.16e-22	8.9e-21
235379	'Gldn'	CRG-L2+++Clom+++Colm+++Crgl2+++Crlg2	mRNA	-1.12931	2.62e-17	8.34e-16
236643	'Sytl5'	slp5	mRNA	-3.1379	0.0081798	0.0357757
238257	'Tmem30b'	9130011B11Rik	mRNA	-1.64395	0.00846661	0.0368088
23828	'Bves'	Pop1+++Popdc1+++mBVES	mRNA	-3.30291	0.00399185	0.0197796
23850	'Pappa2'	PAPP-A2+++PLAC3+++Pappe	mRNA	2.5922	0.00449345	0.0218447
238564	'Mylk4'	EG238564	mRNA	-1.18927	6.29e-16	1.86e-14
239405	'Rspo2'	2610028F08Rik+++AA673245+++D430027K22+++ftls	mRNA	-1.68675	0.00636561	0.0290796
240025	'Dact2'	2900084M21Rik+++A630024E20+++Dpr2+++Frd2+++dapper2	mRNA	-1.05278	1.37e-05	0.000134
24053	'Sgcg'	35kDa+++5430420E18Rik+++AI642964+++gamma-SG	mRNA	-1.09061	0.00474246	0.0228101
241134	'Nyap2'	9430031J16Rik+++Jr6+++Kiaa1486	mRNA	-1.68179	0.00643562	0.0293753
241431	'Xirp2'	2310003D02Rik+++2310008C07Rik+++A530024P18Rik+++AI452089+++Cmya3+++Gm352+++Xin2	mRNA	-1.33713	4.58e-09	7.69e-08
242125	'Mab21l3'		mRNA	3.34094	0.00359177	0.0180538
242700	'Ifnlr1'	CRF2-12+++Il28ra	mRNA	1.32936	4.35e-05	0.000381
242805	'Ankrd65'	E230028L10Rik+++Gm439+++Gm45	mRNA	-1.35548	0.00776916	0.0343477
244923	'Klhl31'	9830147P19Rik+++D930047P17Rik+++Kbtbd1	mRNA	-1.23474	0.00669697	0.0304025
245545	'Pabpc1l2a'	EG245545+++Pabpc1l2a-ps+++Rbm32a	mRNA	5.40376	1.92e-06	2.24e-05
246788	'Trpv3'	1110036I10Rik+++AI644701+++Nh+++VRL3	mRNA	1.20344	3.18e-05	0.000286
26876	'Adh4'	Adh2	mRNA	1.11855	0.00236823	0.0127869
268958	'Capn11'		mRNA	4.51087	9.77e-12	2.13e-10
26945	'Tpsg1'	Prss31+++Tmt	mRNA	-3.90888	0.00745475	0.0332386
269643	'Ppp2r2c'	6330548O06Rik+++IMYPNO+++IMYPNO1+++PR52	mRNA	1.60398	0.00619213	0.0284385
270757	'Bpifc'	4732454E24+++Bpil2	mRNA	-2.58745	0.00299376	0.0156056
27083	'Xlr4b'	Xlr4	mRNA	1.01051	0.000146	0.00112981
271144	'Ankdd1b'	9330128J19Rik	mRNA	4.07906	0.00427671	0.0209615
271424	'Ip6k3'	D830007E07Rik+++Ihpk3	mRNA	1.53359	0.00972184	0.041092
271508	'Brd8dc'	4933408B17Rik	mRNA	-1.3595	0.000154	0.00118166
277898	'Slc15a5'	9830102E05Rik	mRNA	-1.24726	3.64e-06	4.04e-05
278679	'Apol7b'		mRNA	-2.97699	7.53e-07	9.47e-06
320352	'Lrrc31'	E230002P03Rik	mRNA	-3.4856	0.00171412	0.00977876
320502	'Lmod3'	5430424A14Rik	mRNA	-1.62484	2.28e-05	0.000213
338417	'Scgb1c1'	Ryd5	mRNA	1.86701	0.00482437	0.0231376
347710	'Pramel4'	C79430+++D4Ertd792e	mRNA	3.3681	0.00318323	0.0163539
353236	'Pcdhac1'	CNRc1	mRNA	4.34094	0.00146478	0.00853672
378425	'Nlrp12'	Nalp12+++PYPAF7+++monarch-1	mRNA	-3.78731	0.000331	0.00231542
379043	'Raet1e'		mRNA	-1.2078	0.00472174	0.0227301
380698	'Obscn'	BC046431+++Gm878+++UNC89	mRNA	-1.85076	1.39e-30	8.24e-29
381457	'Crnn'	Gm1015	mRNA	-3.04449	0.0111694	0.0460591
381530	'Mup20'	Gm12560+++Mup24+++darcin	mRNA	-5.43976	1.2e-06	1.47e-05
382231	'8030474K03Rik'	Gm1142	mRNA	2.70046	0.00289208	0.0151558
382253	'Cdkl5'	BC038161+++Stk9	mRNA	-1.24402	7.13e-06	7.38e-05
432479	'4930404N11Rik'	2210409H10Rik+++5730551K18Rik+++AI854616	mRNA	2.12323	1.56e-05	0.000152
433748	'Llph-ps1'	Gm12952	mRNA	4.51982	0.000633	0.00408603
434794	'Xlr4a'		mRNA	1.44389	5e-06	5.36e-05
50928	'Klrg1'	2F1-Ag+++MAFA+++MAFA-L	mRNA	2.60398	0.000541	0.00355668
53311	'Mybph'	AI385643+++MyBP-H	mRNA	-1.13195	0.00466673	0.0225496
54377	'Cacng4'	AI413107+++AW491861	mRNA	1.02295	0.000868	0.00540284
54378	'Cacng6'	2310033H20Rik	mRNA	-2.78834	0.000118	0.000934
545486	'Tubb1'	2810484G07Rik+++M(beta)1	mRNA	-1.5115	0.00376121	0.0187869
545652	'Gm13275'	If1ha6	mRNA	-3.89937	0.00770088	0.0340998
546325	'Gm5936'	EG546325+++Gm5936	mRNA	3.94312	0.00698673	0.0315383
56619	'Clec4e'	C86253+++Clecsf9+++Mincle	mRNA	-1.39602	0.00871243	0.0376527
56636	'Fgf21'	Fgf8c	mRNA	1.41494	5.18e-08	7.74e-07
56760	'Clec1b'	1810061I13Rik+++Clec-2+++Clec2	mRNA	-2.11849	0.000772	0.0048768
57349	'Ppbp'	2400003M24Rik+++AI854500+++CTAP3+++CTAPIII+++Cxcl7+++LA-PF4+++LDGF+++MDGF+++NAP-2+++NAP-2-L1+++Scyb7+++TGB+++TGB1+++THBGB1+++b-TG1+++beta-TG	mRNA	-1.40841	1.93e-06	2.24e-05
58217	'Trem1'		mRNA	-2.14218	5.35e-05	0.000458
58916	'Myot'	5530402I04Rik+++Ttid	mRNA	-2.11269	2.41e-18	8.13e-17
59006	'Myoz2'	1110012I24Rik+++Fatz-2+++Myozl2	mRNA	-3.98098	0.00579009	0.0268312
60504	'Il21r'	NILR	mRNA	1.30895	0.000124	0.000975
613123	'Ugt1a8'	A116	mRNA	4.73051	0.000208	0.00153358
619547	'Rpl34-ps1'	EG619547+++Gm10239	mRNA	6.63696	4.44e-13	1.09e-11
620913	'Gm12185'	Irgb2b1	mRNA	1.36687	2.37e-06	2.7e-05
621580	'Gm21953'	Gm13308	mRNA	-3.52319	8e-10	1.47e-08
637079	'Iqcn'	Gm16486	mRNA	-4.60173	1.32e-29	7.29e-28
64380	'Ms4a4c'	5830413L19Rik+++AI449185+++Ms4a9	mRNA	1.2714	0.000909	0.00562606
665119	'Sec14l5'		mRNA	-1.88016	1.26e-05	0.000124
666329	'Gm3317'	100041401	mRNA	-1.08509	0.00559526	0.0261456
666348	'Apol7e'		mRNA	1.86688	1.57e-05	0.000152
666747	'Trim43b'	EG666747+++Gm8269	mRNA	1.02838	0.00731114	0.0326941
666794	'Rbm24'	6330546B05Rik+++AI606861	mRNA	-1.07614	0.00278075	0.0146642
67464	'Entpd4'	1200014F22Rik+++4930513O14Rik+++A430102M06Rik+++AI414893+++Lysal1+++mKIAA0392	mRNA	-1.71762	2.24e-100	3.86e-98
67855	'Asprv1'	2300003P22Rik+++AA986851+++SASP+++SASPase+++Taps	mRNA	-1.11849	0.00971484	0.0410727
68678	'Smtnl1'	1110030K22Rik+++CHASM	mRNA	-2.56595	8.26e-05	0.000675
68680	'Fitm1'	1110028A07Rik+++AV010547+++Cg10671+++Fit1	mRNA	-1.78834	0.000696	0.00443371
68760	'Synpo2l'	1110054M18Rik+++Chap	mRNA	-1.24663	0.000833	0.00520009
68802	'Mypn'	1110056A04Rik+++9830112J03+++AI853556+++mKIAA4170	mRNA	-1.59569	3.5e-05	0.000312
68922	'Dnaic1'	1110066F04Rik+++BB124644+++Dnaic1+++b2b1526Clo	mRNA	-3.15091	0.00747458	0.0332827
69117	'Adh6a'	1810009C16Rik+++Adh5a	mRNA	-3.78834	0.011095	0.0458143
69165	'Cd209b'	1810030I22Rik+++DC-SIGNR1+++OtB7+++SIGNR1+++mSIGNR1	mRNA	-1.01201	5.76e-05	0.00049
69189	'Mcemp1'	1810033B17Rik	mRNA	-2.56595	0.000651	0.0041885
69563	'Mrln'	2310015B20Rik+++Linc-RAM+++Mln	mRNA	-3.78834	0.011095	0.0458143
69585	'Hjv'	2310035L15Rik+++5230400G09Rik+++AI414844+++AI789733+++DL-M+++Hfe2+++Rgmc+++hemojuvelin	mRNA	-1.12985	0.00119171	0.00713153
69642	'Mlip'	2310046A06Rik+++AI931782+++CIP	mRNA	-1.02417	0.00106298	0.00644645
70045	'2610528A11Rik'	AW494830+++Gpr15l	mRNA	1.10648	0.0088153	0.0379697
70363	'Fam135b'	1700010C24Rik+++A830008O07Rik	mRNA	-5.23837	0.0106478	0.044224
71664	'Mettl7b'	0610006F02Rik+++AI266817	mRNA	1.60398	0.0112651	0.0463507
71682	'Wdr27'	0610012K18Rik	mRNA	-2.45288	0.00924546	0.0393367
71898	'Apol9b'	2310016F22Rik	mRNA	1.23442	0.000307	0.00217804
72003	'Synpr'	1500003F20Rik+++SPO	mRNA	4.01902	0.00533959	0.02519
72014	'Btbd17'	1500005I02Rik+++Tango10a	mRNA	4.18894	2.35e-05	0.000219
72184	'Klhl35'	2810406K13Rik	mRNA	1.3476	0.00450388	0.0218764
72310	'Nkg7'	2500004F03Rik	mRNA	1.25168	0.000681	0.00435323
72607	'Usp13'	2700071E21Rik+++AI848077+++ISOT3+++IsoT-3	mRNA	-1.18909	0.000109	0.000868
72614	'Pih1d2'	2700059L22Rik	mRNA	1.05223	0.000689	0.00439478
72792	'2810459M11Rik'		mRNA	1.35782	0.000539	0.00355192
72832	'Crtac1'	2810454P21Rik+++AW047536+++Crtac1B+++Lotus	mRNA	1.08773	3.99e-05	0.000353
73333	'Slc25a31'	1700034J06Rik+++Ant4+++Sfec	mRNA	2.82637	1.85e-10	3.59e-09
73340	'Nptxr'	1200009K17Rik+++1700036C17Rik+++5730406O18Rik+++AI452369+++AI785356+++D15Bwg0580e+++NPR+++Npcd	mRNA	-1.35204	7.42e-05	0.000612
74134	'Cyp2s1'	1200011C15Rik+++AU041727+++C79779+++CYPIIS1	mRNA	1.60398	0.00342871	0.0173934
74376	'Myo18b'	4932408L24Rik+++4933411E19Rik+++Gm448	mRNA	-2.254	6.01e-05	0.000509
74387	'4932438H23Rik'	4931406G06Rik+++AI550392	mRNA	-1.44042	0.0101268	0.0425031
74481	'Batf2'	B-ATF-2	mRNA	1.1834	0.000132	0.00103495
74563	'Rasgef1c'	9130006A14Rik	mRNA	1.10148	0.00724835	0.0324827
76294	'Asb5'	1110018D09Rik	mRNA	-1.40332	0.00180734	0.0102408
76487	'Ppp1r3g'	1600032L17Rik	mRNA	1.58749	9.83e-22	3.94e-20
76574	'Mfsd2a'	1700018O18Rik+++Mfsd2+++NLS1	mRNA	1.47532	0	0
76722	'Ckmt2'	2300008A19Rik+++ScCKmit	mRNA	-1.77056	2.55e-12	5.78e-11
76757	'Trdn'	2310045H21Rik+++EG432451+++TDN	mRNA	-1.03832	0.000201	0.00148872
78733	'Troap'	AW476063+++E130301L11Rik+++tastin	mRNA	1.32714	0.000185	0.00138523
78809	'4930562C15Rik'		mRNA	-3.68142	0.000612	0.0039659
78910	'Asb15'	4930400E23Rik+++Asb-15	mRNA	-1.70636	0.00573524	0.0266731
80901	'Cxcr6'	BB217514+++BONZO+++STRL33	mRNA	1.52803	0.000453	0.00304812
81489	'Dnajb1'	0610007I11Rik+++DjB1+++HSPF1+++Hdj1+++Hsp40	mRNA	-1.49544	0	0
81799	'C1qtnf3'	2310005P21Rik+++Adim+++CORS-26+++CORS26+++CTRP3+++Corcs+++Cors	mRNA	1.38825	0.0028057	0.0147725
93677	'Lmod2'	C-Lmod	mRNA	-3.12394	1.01e-10	2.02e-09
93874	'Pcdhb3'	PcdhbC	mRNA	1.50238	0.00423921	0.0208204
94088	'Trim6'	C430046K18Rik+++D7Ertd684e	mRNA	1.25464	2.22e-05	0.000208
99439	'Duox1'	9930101G15Rik+++AW987690+++Duox2+++LNOX1+++LNOX2+++NOXEF1+++NOXEF2+++P138-TOX+++THOX1+++THOX2	mRNA	-1.33337	0.00137648	0.00807838
