# Supplementary material for: Reduced hepatic bradykinin degradation accounts for cold-induced BAT thermogenesis and WAT browning in male mice
Source: Nat Commun. 2023 May 2;14:2523. doi: 10.1038/s41467-023-38141-0 (PMC10154316; doi:10.1038/s41467-023-38141-0)
Supplement: Supplementary file 5 — Source Data [file 41467_2023_38141_MOESM5_ESM.xls]

## Sheet: Fig1a
		RT							Cold
	1h	56.7977	36.0454	18.4941	30.1689	13.9139	50.9715	31.0033	35.4239	37.3117	37.6331	33.9036	36.3591	53.0008	50.5724
	2h	29.0814	31.2851	29.8944	30.4453	29.6216	30.1689		38.9386	36.3591	43.7627	51.3729	32.7213	29.0814
	4h	21.5769	19.8906	17.1689	31.2851	19.0838	32.7213	30.4453	53.4135	70.8568	67.3767	37.3117	57.2312	22.0138	23.5929
	6h	33.9036	31.2851	23.5929	30.7234	21.1461	28.2843		33.0141	35.4239	36.6746	40.2761	54.2457	33.9036	67.3767
	10h	15.3951	17.354	16.6223	23.8249	16.2648	39.27	32.4304	40.957	28.814	36.0454	56.3665	35.116	57.667
		RT	Cold
	1h	n=7	n=7
	2h	n=6	n=6
	4h	n=7	n=7
	6h	n=6	n=7
	10h	n=7	n=6

## Sheet: Fig1b
		- BK							+ BK
	0	36	36.5	35.7	36.8	37	36.5	36.8	35.8	37.2	36.8	37.2	36.6	36.3	36.8
	30	36.6	36.5	36.8	36.8	36.9	37.2	37.3	37.6	37.9	37.8	37.9	37.6	37.5	37.4
	45	36.5	36.5	37.1	36.7	37.2	37.2	37.4	38.2	38.1	38.4	37.9	38	37.8	37.7
	60	37.1	37.2	37.2	37	37.1	37.3	37.5	38.3	37.9	38.2	37.8	38	37.7	38
	90	37.1	37.2	37.3	36.6	36.9	37	37.3	37.9	37.8	37.9	37.7	37.8	37.6	37.8
	120	36.4	37.1	37.3	36.2	36.5	37.1	36.8	38.1	37.4	37.6	37.6	37.9	37.6	37.5
	150	36.4	37.1	37	36	36.6	36.4	36.8	37.8	37.2	37.4	37.5	37.6	37.4	37.4
	180	36.3	37	37	36.3	36.2	36.6	36.2	38	36.7	37	37.2	37	37.2	36.8
	210	36.1	37.1	37	36.1	36.8	36.5	36.6	37.4	36.6	37	37.1	36.9	37.3	36.8
	240	36.4	37	36.8	36.5	36.9	36.5	37	37.9	36.5	37.1	36.9	36.7	37	36.8
	-BK	+BK
	n=7	n=7

## Sheet: Fig1c
		-BK						+BK
	0	36.6	36.5	36.6	36.7	36.7		36.2	37.6	36.7	36.8	36.6	36.2
	30	37.8	38	37.2	37.6	36.9		37.3	38	37.1	37.8	37.8	37.1
	60	36.3	37	36.6	37	35.7		36.9	37.9	36.8	37.3	37.6	36.8
	90	36.6	37.1	36.4	36.4	34.1		35.7	37.4	36.2	36.9	37.1	36.3
	120	35.6	36.6	35.9	35.7	33.2		36	37.3	36	36	36.7	36.3
	150	35	35.4	33.7	34.8	31.5		35.8	35.8	35.2	36	36.6	35.5
	180	34.3	34.3	31.5	33.7	29.2		34.5	35.6	33.8	34.8	36.1	34.9
	210	33.2	33.9	28.2	31.4	27		34.6	35.5	33.1	33.2	35.8	34.3
	240	32.1	32.7	25.2	29.6	26		34.2	35	31.8	31.5	36	34.3
	-BK	+BK
	n=5	n=6

## Sheet: Fig1d
		- Anti-BK							+ Anti-BK
	0	35.9	36.4	36.6	36.6	37.1	37.2		36.1	36.3	36.5	36.5	36.6	36.7	37.2
	30	37.5	37.7	37.5	37.2	37.7	37.1		36.8	37.2	37	36.4	36.8	37.1	36.9
	60	37.1	37.2	37	36.8	36.9	36.8		36.4	36.3	36	36	36.7	36.6	36.2
	90	36.7	36.6	36.4	36.5	36.7	36.5		36.2	36.4	35.8	36.4	36.1	36.7	36.3
	120	36	36.4	36.4	36.1	36.5	36.2		35.4	35.5	35.9	36	36.3	36.4	35.6
	150	36	35.2	35.7	36.3	35.8	35.5		35.7	34.8	34.8	36	36	36.8	35
	180	35.6	34.9	34.9	35.5	35.7	35.1		35.4	35.5	34.2	35.8	35	35.8	34.9
	- Anti-BK	+ Anti-BK
	n=6	n=7

## Sheet: Fig2a
	-BK				+BK
	31.8	32	31.8	32.8	34.1	33.3	33.4	35.1
	-BK	+BK
	n=4	n=4

## Sheet: Fig2b
	-BK					+BK
	40.0449	77.4481	22.1798	16.315	131.243	113.969	113.378	117.065	89.3235	134.783
	-BK	+BK
	n=5	n=5

## Sheet: Fig2c
	Left panel
			-BK						+BK
		Ucp1	140.873	154.254	90.7915	68.6458	46.8331	98.6028	164.468	226.131	206.938	210.37	176.056	194.794
		-BK	+BK
		n=6	n=6
	Right panel
			-BK						+BK
		UCP1	99.1549	118.599	115.541	79.9972	86.7083		199.048	99.2154	163.388	214.514	370.96	226.504
		-BK	+BK
		n=5	n=6

## Sheet: Fig2d
	Left panel
			0 nM						100 nM						500 nM
		Ucp1	127.451	93.8572	87.7754	88.682	102.235		165.49	238.402	124.632	137.606	110.184		191.965	174.615	156.751	166.596	134.822	134.405
		0	100	500
		n=5	n=5	n=6
	Right panel
			0 nM								100 nM								500 nM
		UCP1	88.9046	79.2071	79.1373	136.549	104.225	131.944	77.3668	102.666	135.538	113.69	134.795	222.557	179.054	141.923	146.551	202.483	174.331	139.318	184.799	237.067	264.244	141.497	143.886	150.235
		0	100	500
		n=8	n=8	n=8

## Sheet: Fig2e
		-BK						+BK
	0	34.8881	37.4388	35.7773	34.083	34.8108		41.7268	37.9026	38.7193	43.709	45.8851	42.7461
	9	32.9192	35.4467	34.0411	32.604	33.571		40.9435	36.6409	37.4816	42.2302	41.7136	41.1142
	18	32.1451	34.7914	33.2804	31.7715	33.105		40.7148	35.4063	36.8338	42.425	42.2481	40.289
	27	31.9893	34.83	33.1709	31.8611	33.4026		41.4354	35.6827	37.6005	42.6883	45.4901	40.6937
	36	24.5432	26.2498	24.3747	23.3577	24.4415		32.0776	26.5748	37.9217	30.0392	33.1601	29.5945
	45	24.2303	26.6472	24.5476	23.9713	25.2824		33.1094	27.595	38.1975	31.0887	34.594	30.3742
	54	25.4334	28.2042	25.3676	25.1893	26.2798		35.2672	28.1898	38.4171	32.2629	35.7135	31.2965
	63	65.2877	62.7371	64.8943	50.1721	57.5099		79.425	71.5367	70.092	71.1016	69.6606	65.2584
	72	48.9603	47.7698	49.9128	41.5038	44.2854		64.1632	55.1615	55.5771	53.2518	56.2118	53.527
	81	42.2807	41.8583	43.4044	37.0217	38.7514		59.8641	48.3284	49.7193	46.6653	48.5189	45.462
	90	39.1173	39.099	40.325	34.5316	36.0195		58.8553	44.7127	46.3606	43.1108	44.3693	41.1745
	99	36.6894	37.2007	37.9597	32.7309	33.9692		57.3699	42.2301	43.859	41.4099	41.8914	38.5785
	108	15.2879	14.4928	14.7593	13.7941	14.2026		17.944	15.2945	16.8717	17.0067	16.7148	15.4638
	117	14.6173	14.0898	14.4232	13.5771	14.004		17.5734	15.0416	16.2041	16.3031	16.5323	15.3248
	126	14.013	13.8957	14.0653	13.0771	13.6206		17.054	14.4029	15.9357	16.0392	16.0467	14.606
	135	13.7462	13.3662	13.4296	13.0466	13.4947		16.3862	13.697	15.3558	15.6634	15.4276	14.3148
	-BK	+BK
	n=5	n=6

## Sheet: Fig3a 
			-BK								+BK
		Ucp1	455.373	43.1597	49.0614	63.5667	28.5133	44.7981	15.5281		6880.13	16271	2886.18	19.9527	148.082	3465.05	123.197	10636
		Ppargc1a	80.9442	61.6727	149.723	92.4265	115.234				130.613	132.086	155.161	125.016	192.389	239.588
		Cidea	271.947	39.6275	3.30885	40.9675	184.806	150.473	76.3106	32.5593	274.582	616.622	404.991	114.988	91.2327	683.765	156.877	452.434
		Ppara	94.7599	125.658	12.9394	160.541	155.98	136.035	14.0861		193.673	275.615	119.646	84.0594	170.01	162.791	322.775
		Cox7a1	129.875	97.4851	86.5106	16.6098	224.702	103.027	41.7904		520.952	202.663	177.292	118.771	386.808	59.3088	290.479
		Cox8b	163.527	99.0675	103.843	85.6408	154.219	106.352	70.1286	17.2218	141.292	288.812	251.437	151.622	89.2505	401.236	127.742	156.427
		Elovl3	562.009	63.4418	9.0913	17.1978	69.8235	43.1056	7.54177	27.7897	674.746	472.773	744.492	61.3721	73.4913	495.114	49.3726	654.519
			-BK	+BK
		Ucp1	n=7	n=8
		Ppargc1a	n=5	n=6
		Cidea	n=8	n=8
		Ppara	n=7	n=7
		Cox7a1	n=7	n=7
		Cox8b	n=8	n=8
		Elovl3	n=8	n=8

[truncated: 127 more sheets: Fig3b , Fig3c , Fig3e , Fig3f , Fig3g , Fig3h , Fig4a , Fig4b , Fig4c , Fig4e , Fig5b , Fig5c , Fig5e , Fig5g , Fig5h , Fig5i , Fig6a , Fig6b , Fig6c , Fig6d  …]
